# Supplementary material for: Fluorescent Phthalocyanine-Encapsulated Bovine Serum Albumin Nanoparticles: Their Deployment as Therapeutic Agents in the NIR Region
Source: Molecules. 2021 Aug 2;26(15):4679. doi: 10.3390/molecules26154679 (PMC8348139; doi:10.3390/molecules26154679)
Supplement: Supplementary file 1 [file molecules-26-04679-s001.zip]

Archive with 1 entries (1 files):
- molecules-1301540-supplementary.pdf
